# Supplementary material for: The structural basis of tRNA recognition by arginyl-tRNA-protein transferase
Source: Nat Commun. 2023 Apr 19;14:2232. doi: 10.1038/s41467-023-38004-8 (PMC10115844; doi:10.1038/s41467-023-38004-8)
Supplement: Supplementary file 6 — Source Data [file 41467_2023_38004_MOESM6_ESM.xlsx]

## Sheet: Fig2e
	apo			20X EDTA			1.6 mM EDTA			20X Zn2+			40X Fe3+			80X Fe3+			20X Mg2+			20X Ca2+
Tm	46.4	46.2	44.8	42.8	43		37.4	37.4		53.8	53.6		46.2			46.2			43.4				45.4	44.2

## Sheet: Figure 5(a)
Fig5a uncropped gel image

## Sheet: Figure 5(c)
Fig5c uncropped images

## Sheet: Figue5(e)
Fig5e uncropped gel (acceptor arm)
Fig5e uncropped gel (A+T arms)

## Sheet: Fig5d
Fig5d individual measurements
	scATE1	Run1	Run2	Run3	Average	SD
	microLys	5.3	2.6	3.1	3.66667	1.17284
	microArg_ec	3.3	2.2		2.75	0.55
	microArg_hs	1.1	1.9		1.5	0.4
	AT_Arg_ec	0.45	0.25		0.35	0.1
	tRNA_Lys	5.2	3.6		4.4	0.8
